# Supplementary material for: Expanding the clinical-pathological and genetic spectrum of RYR1-related congenital myopathies with cores and minicores: an Italian population study
Source: Acta Neuropathol Commun. 2022 Apr 15;10:54. doi: 10.1186/s40478-022-01357-0 (PMC9013059; doi:10.1186/s40478-022-01357-0)
Supplement: Supplementary file 2 — Additional file 2: Affected RyR1 domains and clinical description. [file 40478_2022_1357_MOESM2_ESM.xlsx]

## Sheet: Sheet1
		PREGNANCY, BIRTH							MUSCULAR INVOLVEMENT									OSTEOARTICULAR			OTHER
Number of patients	Affected domain	Foetal hypokinesia	Floppy infant	Arthrogryposis	Respiratory insufficiency	Dysphagia	Delayed independent ambulation	Congenital hip dislocation	Onset	Weakness distribution	Weakness severity	Facial weakness	Muscle wasting	Disease progression	Disease severity	Ocular involvement	Bulbar involvement	Contractures	Foot deformities	Scoliosis/Rigid spine	Respiratory involvement	Cardiac abnormalities	Cognitive deficit
7	NTD-A	0 (0%)	1 (14.28%)	0 (0%)	0 (0%)	0 (0%)	0 (0%)	1 (14.28%)	2 (28.57%) congenital	3 (42.86%) proximal	1 (14.28%) severe	0 (0%)	1 (14.28%)	1 (14.28%) progression	1 (14.28%) severe myopathy	0 (0%)	0 (0%)	4 (57.14%)	5 (71.43%)	3 (42.86%)	0 (0%)	0 (0%)	0 (0%)
									1 (14.28%) early	1 (14.28%) proximal/distal	1 (14.28%) moderate				1 (14.28%) moderate myopathy
									2 (28.57%) adult		2 (28.57%) mild			6 (85.71%) stationary	2 (28.57%) mild myopathy
									2 (28.57%) hyperCKemia						2 (28.57%) paucisymptomatic
															1 (14.28%) asymptomatic
2	NTD-B	0 (0%)	0 (0%)	2 (100%)	0 (0%)	0 (0%)	1 (50%)	1 (50%)	2 (100%) congenital	1 (50%) proximal	1 (50%) severe	0 (0%)	1 (50%)	1 (50%) slow progression	1 (50%) severe myopathy	0 (0%)	0 (0%)	2 (100%)	2 (100%)	1 (50%)	0 (0%)	0 (0%)	0 (0%)
										1 (50%) proximal/distal	1 (50%) moderate			1 (50%) improvement	1 (50%) moderate myopathy
2	NTD-C	1 (50%)	1 (50%)	0 (0%)	0 (0%)	0 (0%)	1 (50%)	0 (0%)	1 (50%) congenital	2 (100%) proximal	1 (50%) moderate	1 (50%)	1 (50%)	2 (100%) stationary	1 (50%) moderate myopathy	1 (50%)	0 (0%)	1 (50%)	1 (50%)	1 (50%)	1 (50%)	0 (0%)	0 (0%)
									1 (50%) early		1 (50%) mild				1 (50%) mild myopathy
2	RY1&2	2 (100%)	2 (100%)	0 (0%)	2 (100%)	2 (100%)	2 (100%)	0 (0%)	2 (100%) congenital	1 (50%) proximal/distal	1 (50%) severe	2 (100%)	1 (50%)	1 (50%) stationary	1 (50%) severe myopathy	0 (0%)	2 (100%)	2 (100%)	0 (0%)	2 (100%)	2 (100%)	0 (0%)	0 (0%)
										1 (50%) proximal	1 (50%) moderate			1 (50%)	1 (50%) moderate myopathy
														slow progression
5	SPRY2/SPRY3	1 (20%)	2 (40%)	0 (0%)	1 (20%)	3 (60%)	4 (80%)	0 (0%)	1 (20%) congenital	1 (20%) axial	2 (40%) moderate	1 (20%)	0 (0%)	3 (60%) slow progression	2 (40%) moderate myopathy	0 (0%)	0 (0%)	2 (40%)	2 (40%)	2 (40%)	1 (20%)	1 (20%)	0 (0%)
									3 (60%) early	1 (20%) axial/proximal	2 (40%) mild			2 (40%) stationary	2 (40%) mild myopathy
									1 (20%) hyperCKemia	1 (20%) proximal/distal					1 (20%) paucisymptomatic
4	JSol	2 (50%)	2 (50%)	0 (0%)	0 (0%)	2 (50%)	3 (75%)	0 (0%)	3 (75%) congenital	1 (25%) axial/proximal	3 (75%) moderate	3 (75%)	3 (75%)	1 (25%) slow progression	3 (75%) moderate myopathy	0 (0%)	0 (0%)	2 (50%)	0 (0%)	1 (25%)	1 (25%)	0 (0%)	0 (0%)
									1 (25%) early	1 (25%) proximal	1 (25%) mild			2 (50%) stationary	1 (25%) mild myopathy
										2 (50%) proximal/distal				1 (25%) improvement
16	BSol	0 (0%)	2 (12.5%)	1 (6.25%)	0 (0%)	0 (0%)	4 (25%)	3 (18.75%)	5 (31.25%) congenital	1 (6.25%) axial/proximal	2 (12.5%) severe	4 (25%)	3 (18.75%)	7 (43.75%) slow progression	2 (12.5%) severe myopathy	3 (18.75%)	1 (6.25%)	7 (43.75%)	9 (56.25%)	9 (56.25%)	2 (12.5%)	0 (0%)	0 (0%)
									6 (37.5%) early	6 (37.5%) proximal	4 (25%) moderate			8 (50%) stationary	4 (25%) moderate myopathy
									3 (18.75%) adult	3 (18.75%) proximal/distal	5 (31.25%) mild			1 (6.25%) improvement	5 (31.25%) mild myopathy
									2 (12.5%) hyperCKemia						4 (25%) paucisymptomatic
															1 (6.25%) asymptomatic
7	CSol	2 (28.57%)	3 (48.86%)	0 (0%)	0 (0%)	2 (28.57%)	4 (66.67%)	2 (28.57%)	5 (71.43%) congenital	1 (14.28%) axial/proximal	2 (28.57%) severe	5 (71.43%)	2 (28.57%)	4 (57.14%) slow progression	2 (28.57%) severe myopathy	1 (14.28%)	1 (14.28%)	4 (57.14%)	4 (57.14%)	4 (57.14%)	2 (28.57%)	0 (0%)	0 (0%)
									2 (28.57%) early	5 (71.43%) proximal	2 (28.57%) moderate			3 (48.86%) stationary	2 (28.57%) moderate myopathy
										1 (14.28%) no weakness	2 (28.57%) mild				2 (28.57%) mild myopathy
															1 (14.28%) paucisymptomatic
8	pVSD	1 (12.5%)	0 (0%)	1 (12.5%)	0 (0%)	0 (0%)	2 (25%)	0 (0%)	2 (25%) congenital	2 (25%) axial/proximal	5 (62.5%) moderate	1 (12.5%)	1 (12.5%)	4 (50%) slow progression	5 (62.5%) moderate myopathy	1 (12.5%)	1 (12.5%)	3 (37.5%)	2 (25%)	3 (37.5%)	0 (0%)	0 (0%)	0 (0%)
									4 (50%) early	4 (50%) proximal	2 (25%) mild			2 (25%) stationary	2 (25%) mild myopathy
									2 (25%) adult	1 (12.5%) proximal/distal				2 (25%) improvement	1 (12.5%) paucisymptomatic
17	Pore	0 (0%)	7 (41.18%)	0 (0%)	1 (5.88%)	1 (5.88%)	10 (58.82%)	6 (35.29%)	5 (29.41%) congenital	3 (17.65%) axial/proximal	3 (17.65%) severe	4 (23.53%)	3 (17.65%)	5 (29.41%) slow progression	3 (17.65%) severe myopathy	2 (11.76%)	0 (0%)	4 (23.53%)	3 (17.65%)	9 (52.94%)	2 (11.76%)	0 (0%)	0 (0%)
									9 (52.94%) early	8 (40.06%) proximal	5 (29.41%) moderate			7 (41.18%) stationary	5 (29.41%) moderate myopathy
									1 (5.88%) family screening	4 (23.53%) proximal/distal	8 (40.06%) mild			4 (23.53%) improvement	8 (40.06%) mild myopathy
															1 (5.88%) asymptomatic
5	CTD	3 (60%)	3 (60%)	2 (40%)	2 (40%)	4 (80%)	4 (80%)	0 (0%)	4 (80%) congenital	2 (40%) proximal	1 (20%) severe	4 (80%)	2 (40%)	1 (20%) slow progression	1 (20%) severe myopathy	0 (0%)	2 (40%)	2 (40%)	1 (20%)	2 (40%)	2 (40%)	0 (0%)	0 (0%)
									1 (20%) early	3 (60%) proximal/distal	4 (80%) moderate			4 (80%) stationary	4 (80%) moderate myopathy
5	Frame-shift	1 (20%)	1 (20%)	0 (0%)	1 (20%)	1 (20%)	1 (20%)	0 (0%)	1 (14.28%) congenital	4 (80%) proximal	2 (40%) moderate	1 (20%)	2 (20%)	1 (20%) slow progression	2 (20%) moderate myopathy	0 (0%)	1 (20%)	1 (20%)	1 (20%)	3 (60%)	1 (20%)	0 (0%)	0 (0%)
									2 (28.57%) early		2 (40%) mild			4 (80%) stationary	2 (40%) mild myopathy
									2 (28.57%) adult						1 (20%) paucisymptomatic
