# Supplementary material for: Expanding the clinical-pathological and genetic spectrum of RYR1-related congenital myopathies with cores and minicores: an Italian population study
Source: Acta Neuropathol Commun. 2022 Apr 15;10:54. doi: 10.1186/s40478-022-01357-0 (PMC9013059; doi:10.1186/s40478-022-01357-0)
Supplement: Supplementary file 3 — Additional file 3: Histological description of core myopathies patients. [file 40478_2022_1357_MOESM3_ESM.xlsx]

## Sheet: Sheet1
ID/Family	Nucleotide change	Amino acid change	Family history	Sex	Age at biopsy (years)	Muscle	Central nuclei (%)	Cores in type 1 fibres (%)a	Cores in type 2 fibres (%)	Rods (%)	Type 1 fibres (%)	Fibrosis
01/01	c.212C>A	p.Ser71Tyr	No	Male	5	Quadriceps	0	90	0	-	90	Mild
	c.6847A>C	p.Asn2283His
02/02	c.467G>A	p.Arg156Lys	No	Male	23	Quadriceps	<3	66 (CC/Mm)	0	0	90	No
03/03	c.487C>T	p.Arg163Cys	AD	Female	37	Quadriceps	30	40	0	0	65	Mild
04/03	c.487C>T	p.Arg163Cys	AD	Male	-	Quadriceps	30	90	0	0	90	Mild
05/03	c.487C>T	p.Arg163Cys	AD	Male	-	Quadriceps	<3	10 (Mm)	-	0	65	No
06/04	c.487C>T	p.Arg163Cys	AD	Female	-	Quadriceps	<3	21 (Mm)	-	0	25	No
08/06	c.1209C>G	p.Ile403Met	No	Female	-	Quadriceps	<3	95	0	0	95	Mild
09/07	c.1250T>C	p.Leu417Pro	No	Female	8	Quadriceps	30	20	0	0	90	Mild
10/08	c.1840C>T	p.Arg614Cys	AD	Female	-	Quadriceps	<3	29	-	0	73	No
12/10	c.4711A>G	p.Ile1571Val	No	Male	-	Quadriceps	6	8	0	0	100	Mild
	c.7373G>A	p.Arg2458His
	c.10097G>	p.Arg3366His
	c.11798A>G	p.Tyr3933Cys
	c.10259+7G>A	p.(=)
13/11	c.4711A>G	p.Ile1571Val	No	Female	18	Quadriceps	10	70	0	0	95	Mild
	c.10097G>A	p.Arg3366His
	c.11708G>A	p.Arg3903Gln
	c.11798A>G	p.Tyr3933Cys
14/12	c.4816C>T	p.Arg1606Cys	No	Female	12	Quadriceps	50	100	0	0	50	Mild
16/14	c.6488G>A	p.Arg2163His	No	Male	17	Quadriceps	30	80 (CC/Mm)	20	0	80	Moderate
17/15	c.6502G>A	p.Val2168Met	AR	Female	20	-	>50	90	0	0	98	Mild
	c.7372C>T	p.Arg2458Cys
18/16	c.7025A>G	p.Asn2342Ser	No	Female	2	-	<3	100	0	0	90	Severe
	c.14659C>T	p.His4887Tyr
19/17	c.7048G>A	p.Ala2350Thr	AD	Male	24	Quadriceps	8	51 (CC/Mm)	3	0	69	No
20/17	c.7048G>A	p.Ala2350Thr	AD	Male	52	Quadriceps	15	54 (CC/Mm)	0	0	61	No
21/18	c.7085A>G	p.Glu2362Gly	AD	Female	22	Quadriceps	<3	31	0	0	20	No
	c.13513G>C	p.Asp4505His
22/19	c.7304G>A	p.Arg2435His	AD	Female	-	Quadriceps	11	48 (CC/Mm)	-	0	58	No
23/19	c.7523G>A	p.Arg2508His	No	Female	28	Quadriceps	<3	94	0	0	85	No
24/20	c.9293G>T	p.Lys3098Ile*	No	Female	-	Quadriceps	50	100	0	0	100	No
	c.14645C>T	p.Thr4882Met
25/21	c.10097G>A	p.Arg3366His	AD	Female	-	Biceps	14	41	13	0	61	Mild
	c.11798A>G	p.Tyr3933Cys
27/23	c.11708G>A	p.Arg3903Gln	AR	Female	14	Quadriceps	25	95	0	0	95	Mild
	c.11708G>A	p.Arg3903Gln
28/23	c.11708G>A	p.Arg3903Gln	AR	Female	-	Quadriceps	20	95	0	0	90	Mild
	c.11708G>A	p.Arg3903Gln
29/24	c.13724A>C	p.Asn4575Thr	No	Female	6	Quadriceps	34	99	0	0	95	Mild
30/25	c.13910C>T	p.Thr4637Ile	No	Male	2	Quadriceps	5	100	0	-	98	No
31/26	c.14209C>T	p.Arg4737Trp	AD	Male	54	Quadriceps	17	0	39 (Mm)	0	20	Mild
32/26	c.14209C>T	p.Arg4737Trp	AD	Male	32	Quadriceps	<3	100 (Mm)	0	0	90	No
33/27	c.14582G>A	p.Arg4861His	No	Female	-	Deltoid	-	100	0	0	100	-
40/30	c.14693T>C	p.Ile4898Thr	AD	Female	-	Quadriceps	<3	90	0	0	35	Mild
41/31	c.14693T>C	p.Ile4898Thr	AD	Female	4	Quadriceps	-	100	0	0	-	No
42/32	c.14693T>C	p.Ile4898Thr	No	Female	12	Quadriceps	28	100	0	0	100	No
43/33	c.14695G>A	p.Gly4899Arg	AD	Female	49	Quadriceps	4	100 (CC/Mm)	0	0	95	Mild
44/34	c.14818G>A	p.Ala4940Thr	AD	Female	30	Deltoid	18	98	0	50	98	Mild
46/35	c.14928C>G	p.Phe4976Leu	AR	Female	4	Quadriceps	<3	20 (Mm)	-	0	-	Severe
	c.14928C>G	p.Phe4976Leu
47/36	c.472_474delGAA	p.Glu158del*	No	Female	12	Quadriceps	12	65	0	0	90	Mild
48/37	c.1690T>C	p.Tyr564His*	No	Female	13	Quadriceps	30	50	0	0	90	Severe
	c.2930C>T	p.Thr977Met*
50/39	c.3901C>T	p.Arg1301Cys*	No	Female	41	Quadriceps	<3	31 (Mm)	32 (Mm)	0	55	No
	c.5360C>T	p.Pro1787Leu
51/40	c.3935 C>T	p.Pro1312Leu*	No	Female	29	Triceps	0	9 (Mm)	0	0	80	No
53/42	c.6178G>T	p.Gly2060Cys	No	Female	2	Quadriceps	5	100 (CC/Mm)	0	0	100	Severe
	c.13691G>A	p.Arg4564Gln*
54/43	c.6352C>T	p.Arg2118Trp*	AR	Male	-	Deltoid	35	25	0	0	99	Mild
	c.14918C>T	p.Pro4973Leu*
	c.10347+1G>A	IVS68+1G>A
55/44	c.6377G>A	p.Arg2126Gln	No	Female	13	Quadriceps	17	15	0	0	98	Severe
	c.11813G>A	p.Gly3938Asp
	c.15022G>C	p.Glu5008Gln*
56/45	c.6617C>T	p.Thr2206Met	No	Male	34	Quadriceps	54	57 (CC/Mm)	0	0	20	Mild
	c.10537A>G	p.Thr3513Ala*
58/47	c.10516C>A	p.Gln3506Lys*	No	Male	19	Quadriceps	20	20 (Mm)	0	0	95	Mild
59/49	c.11609-2A>G	IVS83-2A>G*	AD	Male	6	Quadriceps	10	30	0	-	70	No
61/49	c.13952A>G	p.His4651Arg*	AD	Male	5	Quadriceps	4	96	0	0	98	Mild
62/49	c.13952A>G	p.His4651Arg*	AD	Male	44	Quadriceps	25	98	0	0	100	Severe
64/50	c.14815G>T	p.Asp4939Tyr*	AD	Female	-	Quadriceps	0	30	0	0	35	Mild
65/51	c.12063insAC	p.Asp4021GlufsX4*	AR	Male	4	Quadriceps	20	10 (Mm)	0	0	70	No
	c.2709_2711delCCC	p.His903del
67/53	c.14510delA	p.Gln4837ArgfsX3	AD	Female	41	Quadriceps	14	97	0	0	99	Mild
68/53	c.14510delA	p.Gln4837ArgfsX3	AD	Female	43	Quadriceps	0	56	0	0	95	No
69/54	c.4711A>G	p.Ile1571Val	No	Male	7	Quadriceps	<3	34	0	0	97	No
	c.9407delT*	p.Leu3136Argfs*
