# Supplementary material for: Expanding the clinical-pathological and genetic spectrum of RYR1-related congenital myopathies with cores and minicores: an Italian population study
Source: Acta Neuropathol Commun. 2022 Apr 15;10:54. doi: 10.1186/s40478-022-01357-0 (PMC9013059; doi:10.1186/s40478-022-01357-0)
Supplement: Supplementary file 4 — Additional file 4: Patients RYR1 mutations and clinical description. [file 40478_2022_1357_MOESM4_ESM.xlsx]

## Sheet: Foglio1
						PREGNANCY, BIRTH							MUSCULAR										OSTEOARTICULAR			OTHER			LABORATORY ANALYSES
ID/Family	Nucleotide change	Amminoacid change	Variant classification	Family history	Sex	Foetal hypokinesia	Floppy infant	Arthrogryposis	Respiratory insuff.	Dysphagia	Age at independent ambulation (months)	Congenital hip dislocation	Onset	Age at last evaluation (years)	Weakness distribution	Weakness severity	Facial weakness	Muscle wasting	Disease progression	Disease severity	Ocular involv.	Bulbar involv.	Contractures	Foot deformities	Scoliosis	Respiratory involv.	Cardiac abnorm.	Cognitive deficit	CK	EMG
01/01	c.212C>A	p.Ser71Tyr	Pathogenic	No	M	No	No	No	No	No	18	Yes	Congenital	16	Proximal	Mild	No	No	Stationary	Mild myopathy	No	No	Yes	Yes	No	No	No	No	222	-
	c.6847A>C	p.Asn2283His	Pathogenic
02/02	c.467G>A	p.Arg156Lys	Pathogenic	No	M	No	No	No	No	No	Normal	No	hyperCKemia	32	No	No	No	No	Stationary	Paucisymptomatic	No	No	No	Yes	No	No	No	No	885	-
03/03	c.487C>T	p.Arg163Cys	Pathogenic	AD	F	-	No	No	No	No	Normal	No	Early	37	Proximal	Moderate	No	Yes	Stationary	Moderate myopathy	No	No	Yes	Yes	Yes	No	No	No	386	Myopathic
04/03	c.487C>T	p.Arg163Cys	Pathogenic	AD	M	-	No	No	No	No	Normal	No	Adult	72	Proximal	Mild	No	No	Stationary	Mild myopathy	No	No	No	No	No	No	No	No	2000	-
05/03	c.487C>T	p.Arg163Cys	Pathogenic	AD	M	No	No	No	No	No	Normal	No	hyperCKemia	25	No	No	No	No	Stationary	Asymptomatic	No	No	No	No	No	No	No	No	350	Normal
06/04	c.487C>T	p.Arg163Cys	Pathogenic	AD	F	No	No	No	No	No	Normal	No	Adult	41	No	No	No	No	Stationary	Paucisymptomatic	No	No	Yes	Yes	Yes	No	No	No	Normal	-
07/05	c.1021G>A	p.Gly341Arg	Pathogenic	AR	M	No	No	Yes	No	-	-	-	Congenital	3	Proximal, distal	Severe	No	No	Improvement	Severe myopathy	No	No	Yes	Yes	Yes	No	No	-	-	-
	c.1021G>A	p.Gly341Arg	Pathogenic
08/06	c.1209C>G	p.Ile403Met	Pathogenic	No	F	-	No	Yes	No	No	24	Yes	Congenital	57	Proximal	Moderate	No	Yes	Slow progression	Moderate myopathy	No	No	Yes	Yes	Yes	No	No	No	300	Myopathic
			Pathogenic
09/07	c.1250 T>C	p.Leu417Pro	Likely pathogenic	No	F	Yes	Yes	No	No	No	16	No	Congenital	11	Proximal	Moderate	Yes	Yes	Stationary	Moderate myopathy	Ophthalmoparesis	No	No	No	Yes	FVC 72%	No	No	Normal	-
10/08	c.1840C>T	p.Arg614Cys	Pathogenic	AD	F	No	No	No	No	No	Normal	No	Early	51	Proximal	Mild	No	No	Stationary	Mild myopathy	No	No	Yes	Yes	No	No	No	No	439	-
11/09	c.3301G>A	p.Val1101Met*	Probably pathogenic	No	F	No	Yes	No	Yes	Yes	13	-	Congenital	13	-	Mild	-	-	Stationary	Mild myopathy	No	No	not	not	not	No	No	No	Normal	-
	c.14473C>T	p.Arg4825Cys	Pathogenic
12/10	c.4711A>G	p.Ile1571Val	Likely benign	No	M	No	No	No	No	No	13	-	Congenital	24	Axial, proximal	Mild	Yes	No	Slow progression	Mild myopathy	No	No	Yes	Yes	Yes	FVC 72%	No	No	1170	Myopathic
	c.7373G>A	p.Arg2458His	Pathogenic
	c.10097G>A	p.Arg3366His	Likely pathogenic
	c.10259+7G>A	p.(=)	Benign
	c.11798A>G	p.Tyr3933Cys	Pathogenic
13/11	c.4711A>G	p.Ile1571Val	Likely benign	No	F	No	No	No	No	No	13	No	Early	18	No	No	No	No	Stationary	Paucisymptomatic	No	No	Yes	Yes	No	No	No	No	1500	-
	c.11708G>A	p.Arg3366His	Likely pathogenic
	c.10097G>A	p.Arg3903Gln	Pathogenic
	c.11798A>G	p.Tyr3933Cys	Pathogenic
14/12	c.4816C>T	p.Arg1606Cys	Pathogenic	No	F	No	Yes	No	No	Yes	20	No	Early	26	Axial, proximal	Moderate	No	No	Slow progression	Moderate myopathy	No	No	Yes	Yes	No (rigid spine)	No	No	No	2000	-
15/13	c.5510A>C	p.Gln1837Pro*	Pathogenic	AD	M	No	Yes	No	No	No	30	No	Congenital	7	Axial, proximal	Mild	Yes	Yes	Improvement	Mild myopathy	No	No	Yes	No	Yes	FVC 52%	No	No	Normal	Myopathic
16/14	c.6488G>A	p.Arg2163His	Pathogenic	No	M	No	Yes	Yes	No	No	30	Yes	Congenital	17	-	Mild	Yes	Yes	Stationary	Mild myopathy	No	Rhinolalia	Yes	Yes	Yes	No	No	No	2500	-
17/15	c.6502G>A	p.Val2168Met	Pathogenic	AR	F	No	No	No	No	No	Normal	No	Congenital	40	Proximal, distal LL	Moderate	No	No	Stationary	Moderate myopathy	No	No	Yes	No	Yes	No	No	No	4000	Myopathic
	c.7372C>T	p.Arg2458Cys	Pathogenic
18/16	c.7025A>G	p.Asn2342Ser	Pathogenic	No	F	-	Yes	No	No	No	-	Yes	Congenital	-	Proximal	Severe	No	-	Improvement	Severe myopathy	Ptosis	No	No	No	Yes	No	No	No	Normal	Myopathic
	c.14659C>T	p.His4887Tyr	Pathogenic
19/17	c.7048G>A	p.Ala2350Thr	Pathogenic	AD	M	No	No	No	No	No	Normal	No	Adult	50	Proximal	Moderate	No	No	Slow progression	Moderate myopathy	No	No	No	Yes	Yes	No	No	No	1550	-
20/17	c.7048G>A	p.Ala2350Thr	Pathogenic	AD	M	No	No	No	No	No	Normal	No	Adult	67	Proximal, distal	Mild	Yes	No	Slow progression	Mild myopathy	No	No	No	Yes	Yes	No	No	No	3400	-
21/18	c.7085A>G	p.Glu2362Gly	Pathogenic	AD	F	No	No	No	No	No	Normal	No	Early	34	Proximal	Moderate	No	No	Slow progression	Moderate myopathy	Ophthalmoparesis	No	No	No	Yes	No	No	No	Normal	-
	c.13513G>C	p.Asp4505His	Pathogenic
22/19	c.7304G>A	p.Arg2435His	Pathogenic	AD	F	No	No	No	No	No	Normal	No	Early	52	No	No	No	No	Stationary	Paucisymptomatic	No	No	No	Yes	Yes	No	No	No	Normal	-
23/19	c.7523G>A	p.Arg2508His	Pathogenic	No	F	No	No	No	No	No	Normal	No	hyperCKemia	37	No	No	No	No	Stationary	Paucisymptomatic	No	No	No	Yes	Yes	No	No	No	557	-
24/20	c.9293G>T	p.Lys3098Ile*	Pathogenic	No	F	-	No	No	No	No	Normal	No	Early	32	Proximal	Mild	No	No	Slow progression	Mild myopathy	No	No	No	No	No	No	No	No	300	Myopathic
	c.14645C>T	p.Thr4882Met	Pathogenic
25/21	c.10097G>A	p.Arg3366His	Likely pathogenic	AD	F	No	No	No	No	No	Normal	No	Early	56	Proximal	Moderate	Yes	Yes	Slow progression	Moderate myopathy	Ptosis	No	Yes	No	No	No	No	No	300	Myopathic and neuropathic
	c.11798A>G	p.Tyr3933Cys	Pathogenic
26/22	c.11708G>A	p.Arg3903Gln	Pathogenic	No	F	Yes	-	No	No	Yes	24	-	Congenital	19	Proximal	Mild	No	No	Stationary	Mild myopathy	No	No	Yes	-	Yes	FVC 62%	No	No	234	Normal
27/23	c.11708G>A	p.Arg3903Gln	Pathogenic	AR	F	-	Yes	No	No	No	20	Yes	Congenital	32	Proximal	Severe	Yes	-	Slow progression	Severe myopathy	No	No	No	Yes	Yes	No	No	No	399	Myopathic
	c.11708G>A	p.Arg3903Gln	Pathogenic
28/23	c.11708G>A	p.Arg3903Gln	Pathogenic	AR	F	-	Yes	No	No	No	20	Yes	Congenital	37	Proximal	Severe	Yes	-	Slow progression	Severe myopathy	No	No	No	Yes	Yes	No	No	No	Normal	Myopathic
	c.11708G>A	p.Arg3903Gln	Pathogenic
29/24	c.13724A>C	p.Asn4575Thr	Uncertain significance	No	F	No	No	No	No	No	16	No	Congenital	20	Proximal	Moderate	No	Yes	Slow progression	Moderate myopathy	No	No	No	No	Yes	No	No	No	-	-
30/25	c.13910C>T	p.Thr4637Ile	Pathogenic	No	M	No	No	No	No	No	28	No	Early	5	Axial, proximal	Mild	No	No	Improvement	Mild myopathy	No	No	Yes	No	No	No	No	No	Normal	-
31/26	c.14209C>T	p.Arg4737Trp	Pathogenic	AD	M	No	No	No	No	No	Normal	No	Adult	59	Proximal	Mild	No	No	Slow progression	Mild myopathy	No	No	No	No	No	No	No	No	-	-
32/26	c.14209C>T	p.Arg4737Trp	Pathogenic	AD	M	No	No	No	No	No	Normal	No	Adult	39	No	No	No	No	Stationary	Paucisymptomatic	No	No	No	Yes	No	No	No	No	400	-
33/27	c.14582G>A	p.Arg4861His	Pathogenic	No	F	No	No	No	No	No	13	-	Early	30	Proximal, distal	Severe	Yes	No	-	Severe myopathy	No	No	Yes	Yes	Yes	FVC 69%	No	No	Normal	-
34/28	c.14680G>C	p.Ala4894Pro	Pathogenic	AD	F	-	No	No	No	No	24	-	-	41	Proximal	Mild	-	-	Stationary	Mild myopathy	No	No	No	No	No	FVC 70%	No	No	Normal	-
35/28	c.14680G>C	p.Ala4894Pro	Pathogenic	AD	F	No	No	No	No	No	25	-	Early	5	Proximal, distal	Mild	Yes	No	Improvement	Mild myopathy	No	No	No	No	No	No	No	-	Normal	-
36/28	c.14680G>C	p.Ala4894Pro	Pathogenic	AD	M	-	No	No	No	No	-	-	-	-	Proximal	Mild	Yes	No	Stationary	Mild myopathy	No	No	No	No	No	No	No	No	Normal	-
37/28	c.14680G>C	p.Ala4894Pro	Pathogenic	AD	M	No	No	No	No	No	24	-	Early	-	Proximal	Mild	-	No	Improvement	Mild myopathy	No	No	No	No	No	No	No	No	Normal	-
38/29	c.14690G>A	p.Gly4897Asp	Pathogenic	No	F	-	Yes	No	No	No	-	Yes	Congenital	-	Proximal, distal	Severe	Yes	No	Improvement	Severe myopathy	Ptosis	No	No	No	Yes	No	No	No	-	-
39/30	c.14693T>C	p.Ile4898Thr	Pathogenic	AD	M	-	No	No	No	No	Normal	No	Early	72	Axial, proximal	Mild	No	Yes	Stationary	Mild myopathy	No	No	No	No	No	No	No	No	Normal	-
40/30	c.14693T>C	p.Ile4898Thr	Pathogenic	AD	F	No	No	No	No	No	14	Yes	Early	35	Proximal	Moderate	No	Yes	Slow progression	Moderate myopathy	No	No	No	No	Yes	No	No	No	Normal	Myopathic
41/31	c.14693T>C	p.Ile4898Thr	Pathogenic	AD	F	-	Yes	No	No	No	19	Yes	Congenital	-	Axial, proximal	Moderate	No	No	Stationary	Moderate myopathy	No	No	Yes	No	Yes	No	No	No	-	-
42/32	c.14693T>C	p.Ile4898Thr	Pathogenic	No	F	No	Yes	No	No	No	21	No	Congenital	31	Proximal	Moderate	No		Slow progression	Moderate myopathy	No	No	No	Yes	Yes	No	No	No	Normal	-
43/33	c.14695G>A	p.Gly4899Arg	Pathogenic	AD	F	-	No	No	No	No	Normal	No	Early	-	Axial, proximal	Moderate	No	No	Slow progression	Moderate myopathy	No	No	No	No	Yes	No	No	No	-	-
44/34	c.14818G>A	p.Ala4940Thr	Pathogenic	AD	F	-	Yes	No	No	No	24	Yes	Early	47	Proximal, distal LL	Moderate	No	No	Stationary	Moderate myopathy	No	-	Yes	No	Yes	No	No	No	289	-
45/35	c.14928C>G	p.Phe4976Leu	Pathogenic	AR	F	No	Yes	Yes	Yes	Yes	36	No	Congenital	9	Proximal, distal	Moderate	Yes	No	Stationary	Moderate myopathy	No	Rhinolalia	No	Yes	Yes	FVC 77%	No	No	250	-
	c.14928C>G	p.Phe4976Leu
46/35	c.14928C>G	p.Phe4976Leu	Pathogenic	AR	F	Yes	Yes	Yes	Yes	Yes	walking only with orthosis	No	Congenital	16	Proximal	Severe	Yes	No	Stationary	Severe myopathy	No	Rhinolalia	Yes	No	Yes	FVC 25%	No	No	Normal	-
	c.14928C>G	p.Phe4976Leu
47/36	c.472_474delGAA	p.Glu158del*	Pathogenic	No	F	-	Yes	No	-	No	16	No	Congenital	12	Proximal, distal	Severe	No	No	fast progression	Severe myopathy	No	No	Yes	Yes	Yes	No	No	No	300	-
	c.472_474delGAA	p.Glu158del*
48/37	c.1690T>C	p.Tyr564His*	Benign	No	F	Yes	Yes	No	Yes	Yes	14	No	Congenital	19	Proximal, distal	Severe	Yes	Yes	Stationary	Severe myopathy	No	Rhinolalia	Yes	No	Yes	NIV	No	No	Normal	Myopathic
	c.2930C>T	p.Thr977Met*	Pathogenic
49/38	c.3866G>A	p.Arg1289Gln*	Pathogenic	No	M	No	No	No	No	No	20	No	Congenital	41	Axial	Mild	Yes	No	Slow progression	Mild myopathy	No	No	Yes	No	No (rigid spine)	FVC 55%	Mild diastolic dysfunction	No	Normal	Myopathic
50/39	c.3901C>T	p.Arg1301Cys*	Pathogenic	No	F	No	No	No	No	No	Normal	No	hyperCKemia	48	No	No	No	No	Stationary	Paucisymptomatic	No	No	No	Yes	No	No	No	No	800	-
	c.5360C>T	p.Pro1787Leu	Benign
51/40	c.3935 C>T	p.Pro1312Leu*	Pathogenic	No	F	No	No	No	No	No	Normal	No	Early	44	Proximal	Moderate	No	No	Stationary	Moderate myopathy	No	No	No	No	Yes	No	No	No	Normal	-
52/41	c.4949T>C	p.Leu1650Pro*	Pathogenic	No	M	Yes	No	No	No	Yes	18	-	Early	5	Proximal, distal	Moderate	No	No	Slow progression	Moderate myopathy	-	-	-	No	No	No	No	No	Normal	-
	c.6352C>T	p.Arg2118Trp*	Pathogenic
	c.14918C>T	p.Pro4973Leu*	Likely pathogenic
53/42	c.6178G>T	p.Gly2060Cys	Benign	No	F	Yes	No	Yes	No	No	not walking	No	Congenital	2	Proximal, distal	Moderate	Yes	No	Improvement	Moderate myopathy	No	Dysphagia	Yes	Yes	Yes	No	No	No	Normal	Myopathic
	c.13691G>A	p.Arg4564Gln*	Pathogenic
54/43	c.6352C>T	p.Arg2118Trp*	Pathogenic	AR	M	No	No	No	No	No	19	No	Congenital	45	Proximal, distal	Moderate	Yes	Yes	Stationary	Moderate myopathy	No	No	Yes	No	No	No	No	No	Normal	Myopathic
	c.14918C>T	p.Pro4973Leu*	Likely pathogenic
	c.10347+1G>A	IVS68+1G>A
55/44	c.6377G>A	p.Arg2126Gln	Pathogenic	No	F	Yes	Yes	No	No	Yes	Normal	No	Congenital	-	Proximal	Moderate	Yes	Yes	Stationary	Moderate myopathy	No	No	No	No	No	No	No	No	Normal	-
	c.11813G>A	p.Glu5008Gln*	Pathogenic
	c.15022G>C	p.Gly3938Asp	Pathogenic
56/45	c.6617C>T	p.Thr2206Met	Pathogenic	No	M	No	No	No	No	No	Normal	No	hyperCKemia	49	No	No	No	No	Stationary	Asymptomatic	No	No	No	No	No	No	No	No	60,000	-
	c.10537A>G	p.Thr3513Ala*	Pathogenic
57/46	c.9145 C>T	p.Leu3049Phe*	Pathogenic	No	F	No	No	No	No	No	Normal	-	Early	22	Proximal, distal	Severe	-	Yes	Slow progression	Severe myopathy	No	No	Yes	-	-	NIV	No	-	3000	-
58/47	c.10516C>A	p.Gln3506Lys*	Pathogenic	No	M	No	No	No	No	No	Normal	No	Adult	21	No	No	No	No	Stationary	Paucisymptomatic	No	No	No	Yes	No	No	No	No	Normal	Normal
59/48	c.11609-2A>G	-	Uncertain significance	AD	M	No	Yes	No	No	No	14	No	Congenital	10	Proximal	Moderate	Yes	No	Slow progression	Moderate myopathy	Ophthalmoparesis	No	No	No	No	No	No	No	Normal	-
60/48	c.11609-2A>G	-	Uncertain significance	AD	F	No	No	No	No	No	16	No	Congenital	5	Axial, proximal	Moderate	Yes	Yes	progression	Moderate myopathy	Ophthalmoparesis	Rhinolalia, sialorrhoea	No	No	No	FVC 48%	No	No	Normal	-
61/49	c.13952A>G	p.His4651Arg*	Pathogenic	AD	M	-	No	No	No	No	Normal	No	Early	12	Axial, proximal	Moderate	No	No	Stationary	Moderate myopathy	No	No	Yes	No	No	No	No	No	-	-
62/49	c.13952A>G	p.His4651Arg*	Pathogenic	AD	M	-	No	No	No	No	Normal	No	Early	44	Proximal	Moderate	No	No	Slow progression	Moderate myopathy	No	No	No	No	No	No	No	No	-	-
63/50	c.14815G>T	p.Asp4939Tyr*	Pathogenic	AD	M	No	No	No	No	No	Normal	No	family screening	6	No	No	No	No	Stationary	Asymptomatic	No	No	No	No	No	No	No	No	Normal	-
64/50	c.14815G>T	p.Asp4939Tyr*	Pathogenic	AD	F	-	Yes	No	No	No	36	Yes	Congenital	40	Proximal	Mild	No	Yes	Slow progression	Mild myopathy	No	No	Yes	Yes	Yes	No	No	No	Normal	Myopathic
65/51	c.12063insAC	p.Asp4021GlufsX4*	Pathogenic	AR	M	Yes	Yes	No	Yes	Yes	18	No	Congenital	9	Proximal	Moderate	Yes	No	Slow progression	Moderate myopathy	No	Rhinolalia, Dysphagia	Yes	No	Yes	FVC 66%	No	No	Normal	Myopathic
	c.2709_2711delCCC	p.His903del	Pathogenic
66/52	c.7080insG	p.Pro2361AlafsX2*	Altered protein level	No	F	-	No	No	No	No	Normal	No	Early	37	Proximal	Moderate	No	Yes	Stationary	Moderate myopathy	No	No	No	No	No	No	-	No	Normal	Myopathic
67/53	c.14510delA	p.Gln4837ArgfsX3	Pathogenic	AD	F	No	No	No	No	No	Normal	No	Adult	48	Proximal	Mild	No	No	Stationary	Mild myopathy	No	No	No	Yes	Yes	No	No	No	Normal	-
68/53	c.14510delA	p.Gln4837ArgfsX3	Pathogenic	AD	F	No	No	No	No	No	Normal	No	Adult	44	Proximal	Mild	No	No	Stationary	Mild myopathy	No	No	No	No	Yes	No	No	No	Normal	-
69/54	c.4711A>G	p.Ile1571Val	Likely benign	AD	M	No	No	No	No	No	Normal	No	Early	24	No	No	No	Yes	Stationary	Paucisymptomatic	No	No	No	No	No	No	No	No	-	-
	c.9407delT*	p.Leu3136Argfs*	Altered protein level
